# Supplementary material for: Coordinated Developmental Remodeling of IGF/FGF–MAPK Signaling and Cytoskeletal Plasticity Coincides with the Loss of Cardiac Regenerative Capacity
Source: Cells. 2026 May 11;15(10):873. doi: 10.3390/cells15100873 (PMC13204347; doi:10.3390/cells15100873)
Supplement: Supplementary file 1 [file cells-15-00873-s001.zip]

Archive with 1 entries (1 files):
- cells-4242667-supplementary.pdf
